# Supplementary material for: PCV2 and PRV Coinfection Induces Endoplasmic Reticulum Stress via PERK-eIF2α-ATF4-CHOP and IRE1-XBP1-EDEM Pathways
Source: Int J Mol Sci. 2022 Apr 19;23(9):4479. doi: 10.3390/ijms23094479 (PMC9101680; doi:10.3390/ijms23094479)
Supplement: Supplementary file 1 [file ijms-23-04479-s001.zip]

Archive with 1 entries (1 files):
- ijms-1669430-supplementary.pdf
